# Supplementary material for: Predicting the distribution of poorly-documented species, Northern black widow (Latrodectus variolus) and Black purse-web spider (Sphodros niger), using museum specimens and citizen science data
Source: PLoS One. 2018 Aug 8;13(8):e0201094. doi: 10.1371/journal.pone.0201094 (PMC6082516; doi:10.1371/journal.pone.0201094)
Supplement: S1 File — This file contains occurrence records of Latrodectus variolus collected and used in this research. (XLS) [file pone.0201094.s001.xls]

## Sheet: Feuil1
Family	Genus	Species	Authority	Number of Individuals	ID Confidence	Locality	Country	Province or State	County	Latitude	Longitude	Uncertainty (m)	Date Observed	year of observation	source of data	Institution Code (repository)	Sampling protocol	Catalog Number	Global Identifier	Remarks	Basis of Record	Observer 1	Observer 2	Observer 3
Theridiidae	Latrodectus	variolus	Walckenaer 1837	1		Monrovia	USA	Alabama	Madison	34.78666	-86.71358	10000	2010-08-30	2010	CS				bug guide	female, Size: dime to nickel sized	observation	datoes1441	http://bugguide.net/node/view/450232/bgimage
Theridiidae	Latrodectus	variolus	Walckenaer 1837	3		Madison	USA	Arkansas	Madison	35.015657	-90.727871	2981.15	2008-05-23	2008	CS				bug guide	female	observation	rpowers	http://bugguide.net/node/view/200520/bgimage
Theridiidae	Latrodectus	variolus	Walckenaer 1837	1		Ozark Mountains	USA	Arkansas	Searcy	35.2657	-91.7525	4000	2007-06-22	2007	CS				bug guide	female	observation	Marvin Smith	http://bugguide.net/node/view/120746/bgimage
Theridiidae	Latrodectus	variolus	Walckenaer 1837	1		Camden	USA	Delaware	Kent	39.107	-75.5507	2400	2013-10-07	2013	CS				bug guide	Size: body is 1/4 of an inch	observation	Cecelia	http://bugguide.net/node/view/852614
Theridiidae	Latrodectus	variolus	Walckenaer 1837	1		Cherokee Sink	USA	Florida	Wakulla	30.213347	-84.303168	1000	2010-11-12	2010	CS				bug guide	male, size: LS-32mm	observation	Jeff Hollenbeck	http://bugguide.net/node/view/483423/bgimage
Theridiidae	Latrodectus	variolus	Walckenaer 1837	1		Tilton	USA	Georgia	Whitfield	34.6607	-84.9445	3000	2013-03-04	2013	CS				bug guide	male	observation	Joshua Spence	http://bugguide.net/node/view/749211/bgimage
Theridiidae	Latrodectus	variolus	Walckenaer 1837	1		Moccasin Lake, Winston	USA	Georgia	Douglas	33.68837	-84.8607	330	2011-04-19	2011	CS				bug guide	male, size: 7mm body length measured	observation	Jerry Armstrong	http://bugguide.net/node/view/507725/bgimage
Theridiidae	Latrodectus	variolus	Walckenaer 1837	1		Rome	USA	Georgia	Floyd	34.274808	-85.190842	9257.57	2008-06-07	2008	CS				bug guide	male, size: 7mm (Body Length)	observation	Brett Tyler	http://bugguide.net/node/view/200078/bgimage
Theridiidae	Latrodectus	variolus	Walckenaer 1837	1		Dallas	USA	Georgia	Paulding	33.90889	-84.848469	5061.7	2006-07-30	2006	CS				bug guide	female, size: 1.5"	observation	JohnC27	http://bugguide.net/node/view/67688/bgimage
Theridiidae	Latrodectus	variolus	Walckenaer 1837	1		Dacula	USA	Georgia	Gwinnett	33.980948	-83.88665	4274.41	2000-05-28	2000	CS				bug guide	male	observation	Troy Bartlett	http://bugguide.net/node/view/2313/bgimage
Theridiidae	Latrodectus	variolus	Walckenaer 1837	1		Chattahoochee National Recreation Area, Jones Bridge	USA	Georgia	Cumberland	34.00091	-84.23162	2000	2003-05-30	2003	CS				bug guide	female	observation	Troy Bartlett	http://bugguide.net/node/view/2312/bgimage
Theridiidae	Latrodectus	variolus	Walckenaer 1837	1		Cache River State Natural Area	USA	Illinois	Vienna	37.3729	-88.9653	600	2012-09-20	2012	CS				iNaturalist		observation	Jodie Delaney	http://www.inaturalist.org/observations/127436
Theridiidae	Latrodectus	variolus	Walckenaer 1837	1		Shawnee Community College	USA	Illinois	Pulaski	37.26991352	-89.03355394	1	2012-10-17	2012	CS	iNaturalist		136633	iNaturalist		observation	Tony Gerard
Theridiidae	Latrodectus	variolus	Walckenaer 1837	1		Monroe	USA	Indiana	Monroe	40.745631	-84.938743	1060.71	2012-06-03	2012	CS				bug guide	male	observation	wolfpacksved	http://bugguide.net/node/view/652198/bgimage
Theridiidae	Latrodectus	variolus	Walckenaer 1837	1		Monroe	USA	Indiana	Monroe	40.745631	-84.938743	1060.71	2012-06-03	2012	CS				bug guide	female	observation	wolfpacksved	http://bugguide.net/node/view/652195/bgimage
Theridiidae	Latrodectus	variolus	Walckenaer 1837	1		Pikes Peak	USA	Indiana	Brown	39.131	-86.1403	1000	2012-05-16	2012	CS				bug guide	male	observation	Elizabeth Carey	http://bugguide.net/node/view/642393/bgimage
Theridiidae	Latrodectus	variolus	Walckenaer 1837	1		Stone Head	USA	Indiana	Brown	39.13038	-86.15837	700	2010-10-25	2010	CS				bug guide		observation	Elizabeth Carey	http://bugguide.net/node/view/467714/bgimage
Theridiidae	Latrodectus	variolus	Walckenaer 1837	1		Loogootee	USA	Indiana	Martin	38.675727	-86.9144	1488.08	2006-06-25	2006	CS				bug guide	female, size: 1"	observation	tyler stewart	http://bugguide.net/node/view/60513/bgimage
Theridiidae	Latrodectus	variolus	Walckenaer 1837	1		Cave City	USA	Kentucky	Edmonson	37.1418	-85.9604	2800	2011-06-16	2011	CS				bug guide	female, size: 3/4" - 1" body, with one egg sac	observation	SpiderManiyac	http://bugguide.net/node/view/568605/bgimage
Theridiidae	Latrodectus	variolus	Walckenaer 1837	1		Campbellsville	USA	Kentucky	Taylor	37.3517	-85.347	3500	2013 June 19	2013	CS				bug guide	female	observation	Neil Netherland	http://bugguide.net/node/view/789514/bgimage
Theridiidae	Latrodectus	variolus	Walckenaer 1837	1		Severn	USA	Maryland	Anne Arundel	39.1339	-76.6881	5300	2013-09-22	2013	CS				bug guide		observation	Adam Blais	http://bugguide.net/node/view/846090/bgimage
Theridiidae	Latrodectus	variolus	Walckenaer 1837	1		Tracys Landing	USA	Maryland	Anne Arundel	38.78089	-76.59748	2000	2013-06-12	2013	CS				bug guide	male, body 6mm, w/legs 20-25mm	observation	eaglebeach's daughter	http://bugguide.net/node/view/785046/bgimage
Theridiidae	Latrodectus	variolus	Walckenaer 1837	1		Beltsville	USA	Maryland	Beltsville	39.0348	-76.873	150	2013-06-10	2013	CS				iNaturalist	female	observation	Sam Droege	http://www.inaturalist.org/photos/411852
Theridiidae	Latrodectus	variolus	Walckenaer 1837	1		47 Londonderry Dr	USA	Maryland	Easton	38.7647	-76.0792	10	2013-06-06	2013	CS				iNaturalist		observation	Noel	http://www.inaturalist.org/observations/290845#
Theridiidae	Latrodectus	variolus	Walckenaer 1837	1		North Tract, Patuxent Research Refuge	USA	Maryland	Anne Arundel	39.07926	-76.79675	500	2012-03-12	2012	CS				bug guide		observation	Bill Harms	http://bugguide.net/node/view/619724/bgimage
Theridiidae	Latrodectus	variolus	Walckenaer 1837	1		Severna Park	USA	Maryland	Anne Arundel	39.092499	-76.581284	6657.05	2010-11-06	2010	CS				bug guide	female, size: about 1.5 cm	observation	metrioptera	http://bugguide.net/node/view/474657/bgimage
Theridiidae	Latrodectus	variolus	Walckenaer 1837	1		Fort Washington	USA	Maryland	Prince George's	38.754351	-77.013527	6871.95	2010-09-14	2010	CS				bug guide	female	observation	Eric Gofreed	http://bugguide.net/node/view/455027/bgimage
Theridiidae	Latrodectus	variolus	Walckenaer 1837	1		Salisbury	USA	Maryland	Wicomico	38.365887	-75.596291	6977.09	2008-08-18	2008	CS				bug guide	female, with two egg sacs	observation	mmbeckey	http://bugguide.net/node/view/215850/bgimage
Theridiidae	Latrodectus	variolus	Walckenaer 1837	1		Blue Hills Reservation, Milton	USA	Massachusetts	Norfolk	42.2145	-71.0884	1000	2012-01-29	2012	CS				bug guide	female, size: approx. 10mm	observation	Jessica Walden-Gray	http://bugguide.net/node/view/610086/bgimage
Theridiidae	Latrodectus	variolus	Walckenaer 1837	1		Canton	USA	Massachusetts	Norfolk	42.163658	-71.132065	7059.56	2010-04-23	2010	CS				bug guide		observation	tom murray	http://bugguide.net/node/view/388073/bgimage
Theridiidae	Latrodectus	variolus	Walckenaer 1837	1		Canton	USA	Massachusetts	Norfolk	42.176381	-71.140305	6204.53	2006-04-15	2006	CS				bug guide	female, size: 8mm	observation	tom murray	http://bugguide.net/node/view/48097/bgimage
Theridiidae	Latrodectus	variolus	Walckenaer 1837	1		Canton	USA	Massachusetts	Norfolk	42.176381	-71.140305	6204.53	2006-04-15	2006	CS				bug guide	male, size: 7mm	observation	tom murray	http://bugguide.net/node/view/48094/bgimage
Theridiidae	Latrodectus	variolus	Walckenaer 1837	1		Canton	USA	Massachusetts	Norfolk	42.176381	-71.140305	6204.53	2006-04-12	2006	CS				bug guide	male, size: 6mm	observation	tom murray	http://bugguide.net/node/view/47673/bgimage
Theridiidae	Latrodectus	variolus	Walckenaer 1837	1		Canton	USA	Massachusetts	Norfolk	42.176381	-71.140305	6204.53	2005-08-31	2005	CS				bug guide	Size: 3mm	observation	tom murray	http://bugguide.net/node/view/30169/bgimage
Theridiidae	Latrodectus	variolus	Walckenaer 1837	1		Quincy	USA	Massachussets	Norfolk	42.2479	-71.0192	7000	2014-10-05	2014	CS				bug guide	immature female	observation	Ophis	http://bugguide.net/node/view/1027884/bgimage
Theridiidae	Latrodectus	variolus	Walckenaer 1837	1		Tuckernuck Island	USA	Massachussets	Nantucket	41.301971	-70.255557	2000	30/7/2007	2007	museum	Museum of Comparative Zoology	wild caught	126933	Andrew Mckenna-Foster	Adult Female. Vouchers for Nantucket Biodiversity Initiative. MMA Vial Code: 930. Storage Box: 500. Location in Box: I3	Preserved Specimen	Cheryl Comeau Beaton
Theridiidae	Latrodectus	variolus	Walckenaer 1837	1	Nature of ID: migration	Tuckernuck Island (between Nantucket and Martha's Vineyard); UTM 19T 394652 4572612	USA	Massachussets	Nantucket	41.3	70.258	0	27/8/2006	2006	museum	Museum of Comparative Zoology	wild caught	Invertebrate Zoology 76309	Andrew McKenna-Foster	assumed to be whole animal	Preserved Specimen (isopropanol)	Cheryl Comeau Beaton
Theridiidae	Latrodectus	variolus	Walckenaer 1837	1	Nature of ID: migration	Martha's Vineyard, Long Point Wildlife Refuge	USA	Massachussets	Dukes	41.3699	-70.632	4000	1987-01-01	1987	museum	Museum of Comparative Zoology	wild caught	Invertebrate Zoology 62012	Herbert W. Levi	sex: male	Preserved Specimen (whole animal, 70% ethanol)	Herbert W. Levi, Lorna R. Levi	http://mczbase.mcz.harvard.edu/guid/MCZ:IZ:61981	*Latitude, longitude
Theridiidae	Latrodectus	variolus	Walckenaer 1837	1	Nature of ID: migration	Martha's Vineyard, Long Point Wildlife Refuge	USA	Massachussets	Dukes	41.3699	-70.632	4000	18/6/1986	1986	museum	Museum of Comparative Zoology	wild caught	Invertebrate Zoology 62014	Herbert W. Levi	sex: male	Preserved Specimen (whole animal, 70% ethanol)	Herbert W. Levi, Lorna R. Levi	http://mczbase.mcz.harvard.edu/guid/MCZ:IZ:61981	*Latitude, longitude
Theridiidae	Latrodectus	variolus	Walckenaer 1837	1	Nature of ID: migration	Martha's Vineyard, Long Point Wildlife Refuge	USA	Massachussets	Dukes	41.3699	-70.632	4000	18/6/1986	1986	museum	Museum of Comparative Zoology	wild caught	Invertebrate Zoology 62011	Herbert W. Levi	sex: male	Preserved Specimen (whole animal, 70% ethanol)	Tom Chase	http://mczbase.mcz.harvard.edu/guid/MCZ:IZ:61981	*Latitude, longitude
Theridiidae	Latrodectus	variolus	Walckenaer 1837	1 (*on loan)	Nature of ID: migration	near Williamsburg	USA	Michigan	Grand Traverse	44.776	-85.4017	3000	1966-01-01 - 1966-12-31	1966	museum	Museum of Comparative Zoology	wild caught	Invertebrate Zoology 62007	Herbert W. Levi		Preserved Specimen (whole animal, 70% ethanol)	Herbert W. Levi, Lorna R. Levi	http://mczbase.mcz.harvard.edu/guid/MCZ:IZ:61981	*Latitude, longitude
Theridiidae	Latrodectus	variolus	Walckenaer 1837	1		Gloster, Gloster Arboretum	USA	Mississippi	Amite	31.18751	-91.03634	650	2007-03-31	2007	CS				bug guide	male, size: body length 6.7 mm	observation	Gayle Strickland	Jeanell Strickland	http://bugguide.net/node/view/104696/bgimage
Theridiidae	Latrodectus	variolus	Walckenaer 1837	1		Powell	USA	Missouri	McDonald	36.62278	-94.18056	10000	23/9/1975	1975	museum	Illinois Natural History Survey		Araneae 14098	Illinois Natural History Survey (Alternative identifier: 495550)	female	Preserved Specimen
Theridiidae	Latrodectus	variolus	Walckenaer 1837	1		Cuivre River State Park	USA	Missouri	Lincoln	39.0074	-90.906	3000	2012-05-05	2012	CS				bug guide	male	observation	Jon Rapp	http://bugguide.net/node/view/639198/bgimage
Theridiidae	Latrodectus	variolus	Walckenaer 1837	1		Boone	USA	Missouri	Boone	38.9464	-92.4465	69	2014-06-23	2014	CS				iNaturalist		observation	Lee Elliott	http://www.inaturalist.org/observations/752315
Theridiidae	Latrodectus	variolus	Walckenaer 1837	1		Dillon	USA	Missouri	Phelps	37.9674	-91.7077	85	2014-06-08	2014	CS				iNaturalist		observation	Steve Mo	http://www.inaturalist.org/observations/723957
Theridiidae	Latrodectus	variolus	Walckenaer 1837	1		Dillon	USA	Missouri	Phelps	37.9674	-91.7077	85	2013-06-25	2013	CS				iNaturalist		observation	Steve Mo	http://www.inaturalist.org/observations/311644
Theridiidae	Latrodectus	variolus	Walckenaer 1837	1		Hawn State Park	USA	Missouri	Ste. Genevieve	37.817107	-90.246189	4569.11	2011-05-18	2011	CS				bug guide	male, size: size of a quarter	observation	Jon Rapp	http://bugguide.net/node/view/518623/bgimage
Theridiidae	Latrodectus	variolus	Walckenaer 1837	1		10 miles north of Doniphan	USA	Missouri	Ripley	36.79564	-90.82195	800	2008-06-06	2008	CS				bug guide	male, size: ~5 mm	observation	Elizabeth Winthrop	http://bugguide.net/node/view/188289/bgimage
Theridiidae	Latrodectus	variolus	Walckenaer 1837	1		10 miles north of Doniphan	USA	Missouri	Ripley	36.79564	-90.82195	800	2008-05-21	2008	CS				bug guide	female, size: >1/2 inch body length	observation	Elizabeth Winthrop	http://bugguide.net/node/view/184140/bgimage
Theridiidae	Latrodectus	variolus	Walckenaer 1837	1		Dixon	USA	Missouri	Phelps	37.992375	-92.097801	1631.56	2007-09-23	2007	CS				bug guide		observation	Leslie Durham	http://bugguide.net/node/view/148472/bgimage
Theridiidae	Latrodectus	variolus	Walckenaer 1837	1		Gainesville	USA	Missouri	Ozark	36.603264	-92.447918	4626.7	2006-06-03	2006	CS				bug guide	Size: .75"	observation	Steve-o	http://bugguide.net/node/view/56470/bgimage
Theridiidae	Latrodectus	variolus	Walckenaer 1837	1		Wharton State Forest	USA	New Jersey	Burlington	39.6937	-74.6286	8000	2012-05-26	2012	CS				bug guide	male, size: 1/2 inch	observation	Seth Ausubel	http://bugguide.net/node/view/647261/bgimage
Theridiidae	Latrodectus	variolus	Walckenaer 1837	1		Marlton	USA	New Jersey	Burlington	39.896568	-74.920262	3690.24	2007-10-05	2007	CS				bug guide	female	observation	John R. Maxwell	http://bugguide.net/node/view/613571/bgimage
Theridiidae	Latrodectus	variolus	Walckenaer 1837	1		Neshanic	USA	New Jersey	Neshanic	40.4918	-74.7255	60	2015-03-16	2015	CS				iNaturalist		observation	rebeggy	http://www.inaturalist.org/observations/1297076#
Theridiidae	Latrodectus	variolus	Walckenaer 1837	1		Brendan T. Byrne State Forest	USA	New Jersey	Woodland	39.8823	-74.5112	10	2013-06-12	2013	CS				iNaturalist		observation	npollock66	http://www.inaturalist.org/observations/1251622
Theridiidae	Latrodectus	variolus	Walckenaer 1837	1		Blueberry Hill in Gibbsboro	USA	New Jersey	Camden	39.83583	-74.95295	50	2010-09-13	2010	CS				bug guide	female	observation	Dan Leeder	http://bugguide.net/node/view/454515/bgimage
Theridiidae	Latrodectus	variolus	Walckenaer 1837	1		under an old tire at "Blueberry Hill" in Gibbsboro	USA	New Jersey	Camden	39.83583	-74.95295	50	2010-06-02	2010	CS				bug guide	female	observation	Dan Leeder	http://bugguide.net/node/view/403844/bgimage
Theridiidae	Latrodectus	variolus	Walckenaer 1837	1		Blueberry Hill in Gibbsboro	USA	New Jersey	Camden	39.83583	-74.95295	50	2010-06-01	2010	CS				bug guide	male	observation	Dan Leeder	http://bugguide.net/node/view/403845/bgimage
Theridiidae	Latrodectus	variolus	Walckenaer 1837	1		Under a Log in Williamstown	USA	New Jersey	Southern Gloucester	39.690941	-74.985321	3366.78	2010-08-24	2010	CS				bug guide	female, size: aprox size of a nickle	observation	MrsSpiderLady	http://bugguide.net/node/view/446398/bgimage
Theridiidae	Latrodectus	variolus	Walckenaer 1837	1		Otto	USA	North Carolina	Macon	35.0612	-83.39	1000	2012-05-03	2012	CS				bug guide	female, size: over an inch	observation	nicoangleys	http://bugguide.net/node/view/637923/bgimage
Theridiidae	Latrodectus	variolus	Walckenaer 1837	1		Occoneechee Mountain State Natural Area	USA	North Carolina	Orange	36.06116	-79.11599	1000	2010-06-11	2010	CS				bug guide	female, size: 14 mm body length	observation	Cotinis	http://bugguide.net/node/view/420073/bgimage
Theridiidae	Latrodectus	variolus	Walckenaer 1837	1		Asheboro	USA	North Carolina	Randolph	35.72143	-79.807488	7881.77	2008-07-03	2008	CS				bug guide	female, size: 2 inches, leg to leg	observation	Patrick Chilton	http://bugguide.net/node/view/197026/bgimage
Theridiidae	Latrodectus	variolus	Walckenaer 1837	1		Morrisville	USA	North Carolina	Durham	35.841195	-78.841034	5220.78	2008-04-26	2008	CS				bug guide	male, size: around 5 mm	observation	Krissallae	http://bugguide.net/node/view/179112/bgimage
Theridiidae	Latrodectus	variolus	Walckenaer 1837	1		Fort Bragg	USA	North Carolina	Cumberland	35.1387	-78.9967	5800	2006-04-24	2006	CS				bug guide	male	observation	Lynette Schimming	http://bugguide.net/node/view/49358/bgimage
Theridiidae	Latrodectus	variolus	Walckenaer 1837	several		Oak Ridge	USA	North Carolina	Guilford	36.1778	-79.983	5000	2013 July 20	2013	CS				bug guide	female around 1 mm with many spiderlings	observation	stan gilliam	http://bugguide.net/node/view/813184
Theridiidae	Latrodectus	variolus	Walckenaer 1837	1		Fort Bragg	USA	North Carolina	Cumberland	35.1387	-78.9967	5800	2005-08-05	2005	CS				bug guide		observation	Lynette Schimming	http://bugguide.net/node/view/27865/bgimage
Theridiidae	Latrodectus	variolus	Walckenaer 1837	1		Fort Sill, Quanah 3mi W of Falcon Gate	USA	Oaklahoma	Comanche	34.63833333	-98.74666667	1	2004-02-10	2004	museum	Denver Museum of Nature & Science		ZA.7346	Slowik J & Francis M		Preserved Specimen	Cushing P E
Theridiidae	Latrodectus	variolus	Walckenaer 1837	1		Snortin Ridge Road, Madison Twp.	USA	Ohio	Fairfield	39.588	-82.647	2000	1995-06-09	1995	museum			SPM010851	R. Bradley	female	specimen	unknown
Theridiidae	Latrodectus	variolus	Walckenaer 1837	1		Edge of Appalachia Reserve	USA	Ohio	Adams	38.69	-83.439	2000	2000-08-13	2000	museum			SPM011081	R. Bradley	female	specimen	Richard Bradley
Theridiidae	Latrodectus	variolus	Walckenaer 1837	1		NW of intersection Young & Miller Roads, Carthage Twp.	USA	Ohio	Athens	39.24302	-81.94153	200	2002-06-20	2002	museum			SPM012946	R. Bradley	female	specimen	David Risley
Theridiidae	Latrodectus	variolus	Walckenaer 1837	1		Shawnee Lodge	USA	Ohio	Scioto	38.7408	-83.15962	350	2002-04-28	2002	museum			SPM012947	R. Bradley	female	specimen	Richard Bradley
Theridiidae	Latrodectus	variolus	Walckenaer 1837	1		SR 7 Meigs Co. just across from Galia Co. border	USA	Ohio	Meigs	38.96444	-82.09722	3000	2007-03-18	2007	museum			SPM024147	R. Bradley	premolt female	specimen	unknown
Theridiidae	Latrodectus	variolus	Walckenaer 1837	1		Frankfort	USA	Ohio	Ross	39.40139	-83.18083	1700	2004-07-09	2004	museum			SPM024297	R. Bradley	female	specimen	Jonis Colvin
Theridiidae	Latrodectus	variolus	Walckenaer 1837	1		Barlow	USA	Ohio	Washington	38.39875	-81.66476	2000	1997-10-14	1997	museum			WLH090096	W.L. Hickman	female	specimen	K. Bailey
Theridiidae	Latrodectus	variolus	Walckenaer 1837	1		Barlow	USA	Ohio	Washington	38.39875	-81.66476	2000	1996-10-19	1996	museum			V009436	R. Bradley	female	observation	K. Bailey
Theridiidae	Latrodectus	variolus	Walckenaer 1837	1		Chillicothe	USA	Ohio	Ross	39.333	-82.833	5000	2007-06-12	2007	museum			V018887	R. Bradley	female	observation	Mark Tanner
Theridiidae	Latrodectus	variolus	Walckenaer 1837	2		Edge of Appalachia Reserve	USA	Ohio	Adams	38.69	-83.439	2000	2000-08-12	2000	museum			V011091	R. Bradley	female	observation	R. Bradley
Theridiidae	Latrodectus	variolus	Walckenaer 1837	1		SE of Jackson	USA	Ohio	Jackson	39.02938	-82.58811	1500	1996-10-25	1996	museum			V009438	R. Bradley	female	observation	no name given
Theridiidae	Latrodectus	variolus	Walckenaer 1837	1		Snortin Ridge Road	USA	Ohio	Fairfield	39.588	-82.647	2000	1995-05-01	1995	museum			V012945	R. Bradley	female	observation	Mark Howes
Theridiidae	Latrodectus	variolus	Walckenaer 1837	2		Cemetery just E of Southpoint near Hwy 52	USA	Ohio	Lawrence	38.417	-82566	500	1995-06-01	1995	museum			V012944	R. Bradley	female	observation	James Arnold
Theridiidae	Latrodectus	variolus	Walckenaer 1837	1		Washington	USA	Ohio	Washington	39.548927	-83.419731	5950.96	2012-08-25	2012	CS				bug guide	female	observation	Derek Hennen	http://bugguide.net/node/view/695749/bgimage
Theridiidae	Latrodectus	variolus	Walckenaer 1837	1		Sand Springs	USA	Oklahoma	Osage	36.131775	-96.155884	8006.97	2013-05-13	2013	CS				bug guide	male, 13mm (1/2") body	observation	Sam Houston	http://bugguide.net/node/view/770461/bgimage
Theridiidae	Latrodectus	variolus	Walckenaer 1837	1		One mile south of Lexington Wildlife Management Area	USA	Oklahoma	Cleveland	35.0193	-97.2078	6000	2007-05-13	2007	CS				bug guide	female	observation	Bryan E. Reynolds	http://bugguide.net/node/view/847091/bgimage
Theridiidae	Latrodectus	variolus	Walckenaer 1837	1		Shippensburg	USA	Pennsylvania	Cumberland	40.047132	-77.524008	2336.38	2011-08-11	2011	CS				bug guide	female, with one egg sac	observation	Alex Surcică	http://bugguide.net/node/view/561411/bgimage
Theridiidae	Latrodectus	variolus	Walckenaer 1837	1		York, Pa	USA	Pennsylvania	York	39.9625984	-76.727745	3994	23/9/2012	2012	CS	iNaturalist		125780	iNaturalist		Human Observation	John Beatty	http://www.inaturalist.org/observations/125780
Theridiidae	Latrodectus	variolus	Walckenaer 1837	1		Wakefield	USA	Rhode Island	Washington	41.43916	-71.50115	700	2006-09-16	2006	CS				bug guide	female	observation	Omar Fahmy	http://bugguide.net/node/view/109639/bgimage
Theridiidae	Latrodectus	variolus	Walckenaer 1837	1		Wakefield	USA	Rhode Island	Washington	41.43916	-71.50115	700	2007-05-09	2007	CS				bug guide	female	observation	Omar Fahmy	http://bugguide.net/node/view/108614/bgimage
Theridiidae	Latrodectus	variolus	Walckenaer 1837	1		Dixie Plantation	USA	South Carolina	Charleston	32.7411	-80.1831	1900	2007-07-15	2007	CS				bug guide		observation	Ray Simpson	http://bugguide.net/node/view/128367/bgimage
Theridiidae	Latrodectus	variolus	Walckenaer 1837	1		Wagener	USA	South Carolina	Aiken	33.650351	-81.363594	1480.6	2007-06-08	2007	CS				bug guide	female, size: approx 1 1/2 in	observation	Howard Burgess	http://bugguide.net/node/view/116581/bgimage
Theridiidae	Latrodectus	variolus	Walckenaer 1837	1		Bon Aqua	USA	Tennessee	Hickman	35.9532	-87.3272	2000	2012-04-20	2012	CS				bug guide	male, size: body 1 cm	observation	Lisa Powers	http://bugguide.net/node/view/632031/bgimage
Theridiidae	Latrodectus	variolus	Walckenaer 1837	1		N. Chickamauga Creek Park	USA	Tennessee	Soddy-Daisy	35.126823	-85.220096	962.529	2011-05-08	2011	CS				bug guide	female	observation	appletree	http://bugguide.net/node/view/517530/bgimage
Theridiidae	Latrodectus	variolus	Walckenaer 1837	1		Medina	USA	Tennessee	Gibson	35.808347	-88.775421	4961.63	2010-08-12	2010	CS				bug guide		observation	Damix32	http://bugguide.net/node/view/441098/bgimage
Theridiidae	Latrodectus	variolus	Walckenaer 1837	1		Near the Houston Arboretum and Nature Center	USA	Texas	Harris	29.7651	-95.45218	200	2011-08-03	2011	CS				bug guide		observation	Andrew Meeds	http://bugguide.net/node/view/562541/bgimage
Theridiidae	Latrodectus	variolus	Walckenaer 1837	1		Gus Engeling Wildlife Management Area	USA	Texas	Tennessee Colony	31.9766	-95.8724	200	2014-05-08	2014	CS				iNaturalist		observation	Cullen	http://www.inaturalist.org/observations/667248
Theridiidae	Latrodectus	variolus	Walckenaer 1837	2		West Fairlee	USA	Vermont	Orange	43.941814	-72.198074	161	1988 July 23	1988	literature				Alan C. Graham 1988	female with young	observation	Linny Levin
Theridiidae	Latrodectus	variolus	Walckenaer 1837	1		Powhatan	USA	Virginia	Powhatan	37.5504	-77.9591	6000	2005-10-14	2005	CS				bug guide	male	observation	Chris Wirth	http://bugguide.net/node/view/34592/bgimage
Theridiidae	Latrodectus	variolus	Walckenaer 1837	1		Parking Garage in Chantilly	USA	Virginia	Fairfax	38.8831	-77.4027	4200	2012-08-06	2012	CS				bug guide	female, body was around 1/2" long	observation	prodigy79	http://bugguide.net/node/view/685821/bgimage
Theridiidae	Latrodectus	variolus	Walckenaer 1837	1		5 miles north of Syria	USA	Virginia	Madison	38.5603	-78.3277	5000	2012-05-03	2012	CS				bug guide	Size: Body: 1/3 to 1/2 inch	observation	David Cox	http://bugguide.net/node/view/881119/bgimage
Theridiidae	Latrodectus	variolus	Walckenaer 1837	1		Warrenton	USA	Virginia	Fauquier	38.717	-77.7925	2600	2014-07-27	2014	CS				bug guide	female, size: Body 1 cm, Total 3.9 cm	observation	John Kopecky	http://bugguide.net/node/view/967925/bgimage
Theridiidae	Latrodectus	variolus	Walckenaer 1837	several		Louisa	USA	Virginia	Louisa	38.017939	-77.992472	2351.26	2012-05-21	2012	CS				bug guide	female	observation	entangled	http://bugguide.net/node/view/648146/bgimage
Theridiidae	Latrodectus	variolus	Walckenaer 1837	several		Louisa	USA	Virginia	Louisa	38.017939	-77.992472	2351.26	2012-05-25	2012	CS				bug guide	female with one egg sacs	observation	entangled	http://bugguide.net/node/view/648141/bgimage
Theridiidae	Latrodectus	variolus	Walckenaer 1837	1		Roanoke	USA	Virginia	Roanoke	37.273233	-79.960953	7976.63	2012-03-08	2012	CS				bug guide	Size: 6 millimeters Abdomen	observation	skimpeeze	http://bugguide.net/node/view/618987/bgimage
Theridiidae	Latrodectus	variolus	Walckenaer 1837	1		Walker Nature Center, Reston	USA	Virginia	Fairfax	38.9283	-77.3415	300	2013-05-22	2013	CS				bug guide		observation	Ken Rosenthal	http://bugguide.net/node/view/1040137/bgimage
Theridiidae	Latrodectus	variolus	Walckenaer 1837	1		Sterling	USA	Virginia	Loudoun	39.0031	-77.4365	2900	2007-08-27	2007	CS				bug guide	female	observation	Michael Pettigrew	http://bugguide.net/node/view/141215/bgimage
Theridiidae	Latrodectus	variolus	Walckenaer 1837	1		Charlotte Courthouse	USA	Virginia	Charlotte	37.056536	-78.638252	80	2004-05-29	2004	CS				bug guide	female	observation	fbond	http://bugguide.net/node/view/99776/bgimage
Theridiidae	Latrodectus	variolus	Walckenaer 1837	1		Powhatan	USA	Virginia	Powhatan	37.543	-77.9155	3300	2005-10-05	2005	CS				bug guide	female, size: body about 1 cm long	observation	Chris Wirth	http://bugguide.net/node/view/33989/bgimage
Theridiidae	Latrodectus	variolus	Walckenaer 1837	1		Powhatan	USA	Virginia	Powhatan	37.543	-77.9155	3300	2005-08-05	2005	CS				bug guide		observation	Chris Wirth	http://bugguide.net/node/view/27143/bgimage
Theridiidae	Latrodectus	variolus	Walckenaer 1837	1		Bunker Hill	USA	West Virginia	Berkeley	39.3337	-78.0569	3000	2013-10-08	2013	CS				bug guide	immature male?	observation	nataliecv	http://bugguide.net/node/view/853065/bgimage
Theridiidae	Latrodectus	variolus	Walckenaer 1837	1		Spring Green Preserve SNA	USA	Wisconsin	Sauk	43.251	-90.044	4500	2007-09-08	2007	CS				bug guide		observation	Jeff Gruber	http://bugguide.net/node/view/144975/bgimage
Theridiidae	Latrodectus	variolus	Walckenaer 1837	1		Village of Ephraim	USA	Wisconsin	Door	45.151053	-87.172077	4217.74	2007-06-06	2007	CS				bug guide, Steven Krauth	female	observation	Kate Houston	http://bugguide.net/node/view/129497/bgimage
Theridiidae	Latrodectus	variolus	Walckenaer 1837	1		Wasaga Beach	Canada	Ontario	Simco	44.5007	-80.0299	3000	2011-07-01	2011	CS				bug guide	female	observation	Philip Owens	http://bugguide.net/node/view/581305/bgimage
Theridiidae	Latrodectus	variolus	Walckenaer 1837	1		Barrie	Canada	Ontario	Simcoe	44.377122	-79.682862	6788.69	2010-09-06	2010	CS				bug guide	female, size: roughly half an inch, with one egg sac	observation	Cees de Groot	http://bugguide.net/node/view/458577/bgimage
Theridiidae	Latrodectus	variolus	Walckenaer 1837	1		Gravel Pit near Torrance Barrens	Canada	Ontario	Muskoka District	44.9367	-79.5491	7000	2010-06-06	2010	CS				bug guide	female	observation	Rick Snider	http://bugguide.net/node/view/407886/bgimage
Theridiidae	Latrodectus	variolus	Walckenaer 1837	1		Midhurst	Canada	Ontario	Simcoe	44.4421	-79.73055	1100	2009-07-01	2009	CS				bug guide	female, size: size of a loonie	observation	C Toth	http://bugguide.net/node/view/297713/bgimage
Theridiidae	Latrodectus	variolus	Walckenaer 1837	1		Barrie	Canada	Ontario	Simcoe	44.376877	-79.682175	7615.94	2006-06-01	2006	CS				bug guide	female	observation	Simone Ross	http://bugguide.net/node/view/55106/bgimage
Theridiidae	Latrodectus	variolus	Walckenaer 1837	1		Queen's University Biological Station (Ironwood Cottage),50 km north of Kingston, on Lake Opinicon.	Canada	Ontario	Kingston	44.56584	-76.32431	100	2012-05-00	2012	other					female in web under blacklight. Web is in a cinder block directly below the blacklight. Prey of June beetles and moths were observed	observation	Mark Conboy
Theridiidae	Latrodectus	variolus	Walckenaer 1837	1		Six Mile Provincial Park, Approximately 45 minutes south of Parry Sound off Hwy. 400.	Canada	Ontario	Parry Sound	44.88934	-79.75314	100	2012-07-17	2012	other					female (with egg sack) in web above the park store door	observation	Park Naturalist (Six Mile PP)			Debbie Cripps
Theridiidae	Latrodectus	variolus	Walckenaer 1837	1		Highway 28 (Apsley area ), Rock cut on the East side of Hwy. 28 near Apsley.	Canada	Ontario	Apsley	44.67934	-78.12511	100	2012-08-04	2012	other				Don Sutherland	female found in web with prey (Orthopteran)	observation	Brian Naylor	Kandyd Szuba,	Jim Cripps
Theridiidae	Latrodectus	variolus	Walckenaer 1837	several		In town of Baltimore, north of Cobourg.	Canada	Ontario	Baltimore	44.02245	-78.1485	1000	2012-00-00	2012	other					around the outside of home, one killed on deck	observation	Receptionist Ganaraska River CA
Theridiidae	Latrodectus	variolus	Walckenaer 1837	1		5th Line (Port Hope Municipality), 5th Line, Port Hope municipality. observed under wood piece beside wood pile along dirt trail.	Canada	Ontario	Port Hope	43.99411	-78.41929	1000	2012-06-00	2012	other					female	observation	Jennifer Jeffrey
Theridiidae	Latrodectus	variolus	Walckenaer 1837	1		Elbow Lake Environmental Education Centre, north of Loughborough Lake in South Frontenac Township.	Canada	Ontario	South Frontenac	44.4589	-79.42586	1000	2012-07-00	2012	other				Mark Conboy	female found with egg sac under rock	observation	Mark Conboy	QUBS Ecoadventure Camp group
Theridiidae	Latrodectus	variolus	Walckenaer 1837	1		Woodview Lane (Bancroft area), 56 Woodview Lane.	Canada	Ontario	Bancroft	45.06171	-77.85256	100	2012-06-13	2012	other	Bancroft District?			Don Sutherland	female	specimen	Amanda Chrissy
Theridiidae	Latrodectus	variolus	Walckenaer 1837	1		Penetanguishene area (near Lafontaine)	Canada	Ontario	Lafontaine	44.79275	-80.10327	100	2005-07-07	2005	other	D. LeGros				female collected in captivity (laid at least 2 egg sacs)	specimen	David LeGros
Theridiidae	Latrodectus	variolus	Walckenaer 1837	1		East of Port Hope CA and west of Hwy 28.	Canada	Ontario	Port Hope	43.97313	-78.28873	100	2012-07-10	2012	other	Ken Towle (GRCA)			Ken Towle	female	specimen	Ken Towle
Theridiidae	Latrodectus	variolus	Walckenaer 1837	several		Carden alvar, ca. 7.5km SE of Sebright Post Office	Canada	Ontario	Carden alvar	44.67557	-79.07346	100	1996-09-17	1996	other	FWG			F.W. Grimm, 30 Sept 1996		observation	M.J. Oldham	, W.D. Bakowksy	J. Grand
Theridiidae	Latrodectus	variolus	Walckenaer 1837	1		Beausoleil Island (Georgian Bay Islands National Park), east of Honey Harbour, Parry Sound district.	Canada	Ontario	Beausoleil Island	44.86941	-79.86741	100	1990's	1990	other	Unknown			Tom Mason		specimen	Michel Villeneuve			Mike Burrell
Theridiidae	Latrodectus	variolus	Walckenaer 1837	2		North Bear Alvar (Carden Plain), Take Wylie Road to Alvar Rd., turn left and travel approx. 1 km West, NCC property is on the right hand side of the road. Specimen was collected approx. 300 m N of Alvar Rd. near a patch of cedars.	Canada	Ontario	Carden Plain	44.68831	-79.05248	100	2012-08-30	2012	museum	Natural Heritage Information Centre			Rob Craig	1 mature male, and 1 immature female collected. Both observed in tangled web under limestone rocks (photos).	specimen	Rob Craig	Tanya Taylor	Simon Dodsworth
Theridiidae	Latrodectus	variolus	Walckenaer 1837	1		Long Sault, located approx. 10 km West of Cornwall	Canada	Ontario	Cornwall	45.04345	-74.77844	1000	2012-09-21	2012	other				Antonia Guidotti (ROM)	female	specimen	Darrin Stewart
Theridiidae	Latrodectus	variolus	Walckenaer 1837	1		South Frontenac Twp., North of Kingston.	Canada	Ontario	Kingston	44.61708	-76.52823	1000	2012-10-04	2012	other				D. Sutherland		specimen	Steve Kilby
Theridiidae	Latrodectus	variolus	Walckenaer 1837	1		Oakville, 1218 Napier Crescent	Canada	Ontario	Oakville	43.46191	-79.69645	100	2012-10-26	2012	museum	Natural Heritage Information Centre			Don Sutherland	female	specimen	Barbara Toivanen
Theridiidae	Latrodectus	variolus	Walckenaer 1837	1		Cobourg	Canada	Ontario	Cobourg	43.96682	-78.16622	1000	2012-11-24	2012	other	Emily Cartlidge			Unknown		specimen was collected, but squashed accidently. Unsure if specimen was kept after that.	Emily Cartlidge
Theridiidae	Latrodectus	variolus	Walckenaer 1837	1		Ganaraska Region CA Office, 2216 County Rd-28, Port Hope	Canada	Ontario	Port Hope	43.97347	-78.28817	100	2008-07-08	2008	other					female	observation	Ken Towle
Theridiidae	Latrodectus	variolus	Walckenaer 1837			Orillia	Canada	Ontario	Orillia	44.6	-79.41667	100	1981-PRE	1981	other						observation	Tom Mason
Theridiidae	Latrodectus	variolus	Walckenaer 1837			Gravenhurst	Canada	Ontario	Gravenhurst	44.91964	-79.37418	100	1981-PRE	1981	other				Tom Mason		observation	Tom Mason
Theridiidae	Latrodectus	variolus	Walckenaer 1837			South Bay Road (near Honey Harbour), West of Hwy 400. Parry Sound district.	Canada	Ontario	Honey Harbour	44.8655	-79.74759	100	1981-PRE	1981	other				Tom Mason		observation	Tom Mason
Theridiidae	Latrodectus	variolus	Walckenaer 1837	1		Odessa, Just west of Kingston along Hwy. 2.	Canada	Ontario	Kingston	44.27704	-76.71829	1000	2012-10-18	2012	other				Matt Ellerbeck	found in door jamb area in house	observation	Unknown
Theridiidae	Latrodectus	variolus	Walckenaer 1837			Old Barrie Road, (Regional Rd. 11) between Orillia and Barrie.	Canada	Ontario	Orillia	44.47887	-79.58496	10000	1981-PRE	1981	other						observation	Unknown
Theridiidae	Latrodectus	variolus	Walckenaer 1837	1		Near Glasgow, Approx. 1.5 km NW of Glasgow, near Humber River.	Canada	Ontario	Glasgow	43.88823	-79.77306	1000	2011-07-20	2011	other					female	specimen	Jessica Fang
Theridiidae	Latrodectus	variolus	Walckenaer 1837			Westport, on the Western side of Upper Rideau lake.	Canada	Ontario	Westport	44.67768	-76.39967	1000	2012-06-00	2012	other						observation	Rob Heise
Theridiidae	Latrodectus	variolus	Walckenaer 1837			Muskoka, approx. 22 km SW of Huntsville	Canada	Ontario	Muskoka	45.18411	-79.40847	1000	2012-06-00	2012	other						observation	Unknown
Theridiidae	Latrodectus	variolus	Walckenaer 1837			Courtice, approx. 3 km East of Oshawa.	Canada	Ontario	Oshawa	43.91094	-78.78845	1000	2012-06-00	2012	other						observation	Aaron McKinnon
Theridiidae	Latrodectus	variolus	Walckenaer 1837			Lyle, Simcoe Lake area	Canada	Ontario	Simcoe Lake	44.37933	-79.57243	10000	2012-07-00	2012	other						observation	Maydianne Andrade
Theridiidae	Latrodectus	variolus	Walckenaer 1837			Petroglyphs Provincial Park, located North of Stoney Lake, on north side of Northey's Bay Road.	Canada	Ontario	Petroglyphs Provincial Park	44.62408	-78.04327	4000	2012-09-04	2012	other						observation	Antonia Guidotti
Theridiidae	Latrodectus	variolus	Walckenaer 1837			King City	Canada	Ontario	King City	43.92869	-79.52814	10000	1981-PRE	1981	other				Tom Mason		maybe collected	Unknown
Theridiidae	Latrodectus	variolus	Walckenaer 1837			Port Hope (Ganaraska Forest Welcome Centre)	Canada	Ontario	Port Hope	44.07408	-78.50285	100	1981-PRE	1981	other				Tom Mason		observation	Unknown
Theridiidae	Latrodectus	variolus	Walckenaer 1837			Collingwood	Canada	Ontario	Collingwood	44.50077	-80.2169	10000	1981-PRE	1981	other						observation	Tom Mason
Theridiidae	Latrodectus	variolus	Walckenaer 1837			Milton	Canada	Ontario	Milton	43.5183	-79.8774	10000	1981-PRE	1981	other						observation	Tom Mason
Theridiidae	Latrodectus	variolus	Walckenaer 1837			Orangeville	Canada	Ontario	Orangeville	43.91998	-80.09431	10000	1981-PRE	1981	other				Tom Mason		observation	Unknown
Theridiidae	Latrodectus	variolus	Walckenaer 1837			Torrence Barrens	Canada	Ontario	Torrence Barrens	44.94564	-79.50424	1000	1981-PRE	1981	other				Tom Mason		observation	Unknown
Theridiidae	Latrodectus	variolus	Walckenaer 1837			Aurora	Canada	Ontario	Aurora	44.00648	-79.4504	1000	1981-PRE	1981	other				Tom Mason		observation	Unknown
Theridiidae	Latrodectus	variolus	Walckenaer 1837			Camp Borden	Canada	Ontario	Camp Borden	44.27185	-79.91189	1000	1981-PRE	1981	other				Tom Mason		observation	Unknown
Theridiidae	Latrodectus	variolus	Walckenaer 1837			Hockley Valley	Canada	Ontario	Hockley Valley	44.02232	-79.96914	1000	1981-PRE	1981	other				Tom Mason		observation	Unknown
Theridiidae	Latrodectus	variolus	Walckenaer 1837			Oakville	Canada	Ontario	Oakville	43.45	-79.68333	1000	1981-PRE	1981	other				Tom Mason		observation	Unknown
Theridiidae	Latrodectus	variolus	Walckenaer 1837			Bob Hunter Memorial Park, bordered by Highway 407 to the north, Steeles Avenue to the south, Little Rouge Creek (Rouge Park) to the east and the CPR railway line to the west.	Canada	Ontario	Rouge Valley	43.85416	-79.21251	1000	2012-SUMMER	2012	other				Tom Mason		observation	Unknown
Theridiidae	Latrodectus	variolus	Walckenaer 1837	1		Corner of Muskoka Rd. 19 down Hwy 11 in woods	Canada	Ontario	Graven hurst	44.90665	-79.36674	400	1990-09-07	1990	museum	Canadian National Collection			RG Bennett 1990 Nov	female	specimen	Terry McCracleen
Theridiidae	Latrodectus	variolus	Walckenaer 1837	1		SW corner ORO 8th conc. on 11 side road	Canada	Ontario	ORO Station	44.48447	-79.51872	90	18/9/1989	1989	museum	Canadian National Collection			RG Bennett 2010 Nov	male	specimen	Benton
Theridiidae	Latrodectus	variolus	Walckenaer 1837	1			Canada	Ontario	Young's Point	44.4907	-78.2407	2000	Sept.5.2003	2003	museum	Canadian National Collection			C.D.Jones 2003 Sept.	female	specimen	C.Bolton	A.Noble
Theridiidae	Latrodectus	variolus	Walckenaer 1837	1		L.Huron Dist.	Canada	Ontario	Chatsworth	44.455	-80.8986	10000	1962-05-15	1962	museum	Canadian National Collection			Donadale 1964	male	specimen
Theridiidae	Latrodectus	variolus	Walckenaer 1837	1		Tweed	Canada	Ontario	Hastings	44.4771	-77.3125	9000	2015-05-30	2015	CS				bug guide	female	observation	Joe Bartok	http://bugguide.net/node/view/1075411/bgimage
Theridiidae	Latrodectus	variolus	Walckenaer 1837	1		Nepean, ON K2J 2X1	Canada	Ontario	Ottawa	45.2732	-75.7622	1000	2015	2015	museum				Montreal insecturium
Theridiidae	Latrodectus	variolus	Walckenaer 1837	1		Milburn rd	Canada	Ontario	Minden Hills	44.8832	-78.5775	1000	2014	2014	museum				Montreal insecturium			Ed Poporat
Theridiidae	Latrodectus	variolus	Walckenaer 1837	1		Deux-Montagnes	Canada	Quebec	Deux-Montagnes	45.5404	-73.8957	1000	2016	2016	museum				Montreal insecturium
Theridiidae	Latrodectus	variolus	Walckenaer 1837	1		Godmanchester	Canada	Quebec	Godmanchester	44.9944	-74.3282	100	2012	2012	museum				Montreal insecturium
