# Supplementary material for: Predicting the distribution of poorly-documented species, Northern black widow (Latrodectus variolus) and Black purse-web spider (Sphodros niger), using museum specimens and citizen science data
Source: PLoS One. 2018 Aug 8;13(8):e0201094. doi: 10.1371/journal.pone.0201094 (PMC6082516; doi:10.1371/journal.pone.0201094)
Supplement: S2 File — This file contains occurrence records of Sphodros niger collected and used in this research. (XLS) [file pone.0201094.s002.xls]

## Sheet: Sheet1
Occurrence ID	Family	Genus	Species	Authority	Number of Individuals	ID Confidence	Locality	Country	Province or State	County	Latitude	Longitude	Uncertainty	Geodetic Datum	Distance Traveled (meters)	Date Observed	Observation year	Data source (CS or museum or literature or other)	Start Time	End Time	Institution Code (repository)	Sampling protocol	Life Stage	Catalog Number	Sunshine (%)	Low Temp (°C)	High Temp (°C)	Wind Speed (km/hr)	Global Identifier	Remarks	Basis of Record	Observer 1	Observer 2	Observer 3
	Atypidae	Sphodros	niger	Hazen (1842)	1	expert	Flegg Household	USA	Massachusetts	Nantucket	41.2556	-70.0082	1 m			2007-06-13	2007	museum			Museum of Comparative Zoology	Pitfall (wild caught)	adult	Invertebrate Zoology 126781					Andrew Mckenna-Foster	adult male. Vouchers for Nantucket Biodiversity Initiative. MMA Vial Code: 998. Storage Box: 500. Location in Box: N5	Preserved Specimen (interpreted as Specimen)	Blaise Flegg
	Atypidae	Sphodros	niger	Hazen (1842)	2		Calf Island	USA	Massachusetts	Calf Island	42.3413	-70.8962	300 m			2007 Jun 19-26	2007	museum			Boston Harbor Islands All Taxa Biodiversity Inventory		adult	BHI-v04385 & BHI-v04384						male	specimen
	Atypidae	Sphodros	niger	Hazen (1842)	2		Grape Island	USA	Massachusetts	Grape Island	42.27	-70.9209	450 m			2008 Jun 12-25	2008	museum			Boston Harbor Islands All Taxa Biodiversity Inventory		adult	BHI-V02968 & BHI-V02967						male	specimen	http://140.247.96.247/boston_islands/mantisweb/specimen_bhi.php?Spmn_id=59034
	Atypidae	Sphodros	niger	Hazen (1842)	1		Concord, Walden Pond	USA	Massachusetts	Middlesex	42.4402	-71.335	800 m			1987 (same day as the uper record)	1987	literature					adult						Edwards RL & Edwards EH, 1990	male	literature	Vincent Roth	S. Beshers
	Atypidae	Sphodros	niger	Hazen (1842)	1		South Dartmouth, 02748	USA	Massachusetts	Bristol	41.5958	-70.9391	2 km			2011-01-01	2011	CS					adult						bug guide	male according to photo, not sure	observation	Billy Kaos
	Atypidae	Sphodros	niger	Hazen (1842)	1		Ada	USA	Michigan	Kent	42.958	-85.526	3 km			2008-06-15	2008	other					adult						the entomology department at Michigan State University	(male according to photo) Size: 2" only the forth confirmed sighting in the state of Michigan	observation	Tim Rankin
	Atypidae	Sphodros	niger	Hazen (1842)	1		Burke Lake	USA	Michigan	Clinton	42.8094	-84.3869	100 m			1969-06-23	1969	literature					adult						Gertsch & Platnick, 1980	male	literature	J. Hurrell
	Atypidae	Sphodros	niger	Hazen (1842)	1		East Lansing	USA	Michigan	Ingham	42.75	-84.4766	6 km			June 5-12, 1970	1970	literature					adult						Gertsch & Platnick, 1980	male	literature	N. I. Platnick
	Atypidae	Sphodros	niger	Hazen (1842)	1		Minnesota Valley NWR--Black Dog Unit	USA	Minnesota	Dakota	44.8029	-93.2511	350 m			2013-06-27	2013	CS					adult						bug guide	male, size 1.5 cm	specimen	Chad Heins
	Atypidae	Sphodros	niger	Hazen (1842)	1		West Haven, on wall of building	USA	Connecticut	New Haven (CT)	41.2752	-72.9651	5 km			1978-06-19	1978	literature					adult						Gertsch & Platnick, 1980	male	literature	J. Bruno	L. Sorkin
	Atypidae	Sphodros	niger	Hazen (1842)	1		Clinton	USA	Connecticut	Middlesex (CT)	41.2994	-72.5259	5 km			1973-07-28	1973	literature					adult						Gertsch & Platnick, 1980	male	literature	J. Krng
	Atypidae	Sphodros	niger	Hazen (1842)	1		Lyme	USA	Connecticut	New London (CT)	41.4004	-72.3386	8 km			1977-06-11	1977	literature					adult						Gertsch & Platnick, 1980	male	literature	J. Pratt
	Atypidae	Sphodros	niger	Hazen (1842)	1		Bunker Hill Forest Preserve, walking down the bike path that runs between the Chicago River and an open oak savanna	USA	Illinois	Cook	42.0054	-87.7886	870 m			2009-06-16	2009	CS					adult						bug guide	male according to photo, not sure, size: ~15mm	observation	John Balaban	Jane Balaban
	Atypidae	Sphodros	niger	Hazen (1842)	1		Indian Creek	USA	Illinois	Jackson	37.6233	-89.1708	1.5 km			1977-05-24	1977	literature					adult						J. A. Beatty (?),Gertsch & Platnick, 1980	male	literature	S. Wilson	J. A. Beatty
	Atypidae	Sphodros	niger	Hazen (1842)	1		Wisconsin Dells	USA	Wisconsin	Sauk	43.6275	-89.7708	4.6 km			1964-06-08	1964	museum			Denver Museum of Nature & Science			ZA.2217					B. Vogel		Preserved Specimen (interpreted as Specimen)	Durden B & C
	Atypidae	Sphodros	niger	Hazen (1842)	1		Richland Center, rural area	USA	Wisconsin	Richland	43.3427	-90.3754	4.3 km			2012-05-26	2012	CS					adult						bug guide	male according to photo, sure	observation	http://bugguide.net/node/view/749263/bgimage
	Atypidae	Sphodros	niger	Hazen (1842)	1		WV University Forest Chestnut Ridge Stand 3 Plot 29` (mixed oak hardwood)	USA	West Virginia	Monongalia	39.6826	-79.7841	6.5 km			19 June 1989 - 26 June 1989	1989	literature											Determiner: Jennings D T (1995), Gertsch & Platnick, 1980		specimen	Jennings D T
	Atypidae	Sphodros	niger	Hazen (1842)	1		Banshee Reeks Nature Preserve	USA	Virginia	Loudoun	39.011	-77.5791	8.5 km			2009-06-06	2009	CS					adult						bug guide	female according to photo, not sure, size: approx. 1/2 inch length	observation	Elizabath	http://bugguide.net/node/view/286549#435135
	Atypidae	Sphodros	niger	Hazen (1842)	1		west side of Little Mountain along FS 342, ca. 1 mile W of Carloover	USA	Virginia	Alleghany-Bath	37.925	-79.9081	100 m			1994-07-31	1994	literature			NZP-CRC small mammal survey		immature						Richard L. Hoffman, 2010	immature	literature	?
	Atypidae	Sphodros	niger	Hazen (1842)	1		Maple Flats area near Sherando, on road in daylight, on forest service road near Spring Pond, 3 miles SW of Sherando	USA	Virginia	Augusta	37.9772	-78.9932	300 m			1987-05-26	1987	literature					adult						Richard L. Hoffman, 2010	male	literature	R. L. Hoffman	K. A. Buhlmann
	Atypidae	Sphodros	niger	Hazen (1842)	1		FS 812 on Apple Orchard Mountain, 3 miles W of Blue Ridge Parkway	USA	Virginia	Botetourt	37.5209	-79.5561	5 km			2000-05-20	2000	literature					adult						Richard L. Hoffman, 2010	male	literature	J. Turner
	Atypidae	Sphodros	niger	Hazen (1842)	2		2-7 km S of Columbia	USA	Virginia	Cumberland	37.7114	-78.1654	3 km			1990-05-01	1990	literature				pitfall	adult						Richard L. Hoffman, 2010	male	literature	J. C. Mitchell
	Atypidae	Sphodros	niger	Hazen (1842)	4		2-7 km S of Columbia	USA	Virginia	Cumberland	37.7114	-78.1654	3 km			1990-05-17	1990	literature				pitfall	adult						Richard L. Hoffman, 2010	male	literature	J. C. Mitchell
	Atypidae	Sphodros	niger	Hazen (1842)	9		2-7 km S of Columbia	USA	Virginia	Cumberland	37.7114	-78.1654	3 km			1990-06-01	1990	literature				pitfall	adult						Richard L. Hoffman, 2010	male	literature	J. C. Mitchell
	Atypidae	Sphodros	niger	Hazen (1842)	7		Kent’s Store	USA	Virginia	Fluvanna	37.8793	-78.1278	3.5 km			1995-05-14	1995	literature				pitfall	adult						Richard L. Hoffman, 2010	male	literature	?
	Atypidae	Sphodros	niger	Hazen (1842)	1		Savage Neck Dunes Natural Area Preserve, Eastville	USA	Virginia	Northampton	37.3255	-76.0109	2.5 km			9 May-19 June 2004	2004	literature					adult						Richard L. Hoffman, 2010	male	literature	D. Field
	Atypidae	Sphodros	niger	Hazen (1842)	1		ca. 3 miles ENE of Axton	USA	Virginia	Pittsylvania	36.6731	-79.7626	1 km			15 June-14 July 1992	1992	literature				pitfall	adult						Richard L. Hoffman, 2010	male	literature	?
	Atypidae	Sphodros	niger	Hazen (1842)	1		Hampden-Sydney College campus	USA	Virginia	Prince Edward	37.2427	-78.4596	1 km			1989-11-29	1989	literature					immature						Richard L. Hoffman, 2010	immature	literature	W. A. Shear
	Atypidae	Sphodros	niger	Hazen (1842)	1		Farmville	USA	Virginia	Prince Edward	37.3003	-78.405	4.3 km			1993-06-28	1993	literature					adult						Richard L. Hoffman, 2010	male	literature	Justin Shear
	Atypidae	Sphodros	niger	Hazen (1842)	1		Farmville	USA	Virginia	Prince Edward	37.3003	-78.405	4.3 km			2001-06-04	2001	literature					adult						Richard L. Hoffman, 2010	male	literature	W. A. Shear
	Atypidae	Sphodros	niger	Hazen (1842)	1		Manassas National Battlefield Park	USA	Virginia	Prince William	38.8049	-77.5596	1.2 km			24 May-21 June 1999	1999	literature					adult						Richard L. Hoffman, 2010	male	literature	A. C. Chazal
	Atypidae	Sphodros	niger	Hazen (1842)	1		Fort Lewis Mountain, NW of Salem	USA	Virginia	Roanoke	37.3267	-80.123	6 km			1993-06-10	1993	literature					adult						Richard L. Hoffman, 2010	male	literature	M. W. Donahue
	Atypidae	Sphodros	niger	Hazen (1842)	1		NZP-CRC site, ca. 3 miles SE of Front Royal	USA	Virginia	Warren	38.8847	-78.1118	3 km			2-28 May 1996	1996	literature					adult						Richard L. Hoffman, 2010	male	literature	?
	Atypidae	Sphodros	niger	Hazen (1842)	2		Powell Mountain Karst Preserve, 4.5 miles SE of Big Stone Gap	USA	Virginia	Wise	36.8262	-82.7042	2 km			27 May-10 June 2009	2009	literature					adult						Richard L. Hoffman, 2010	male	literature	C. S. Hobson
	Atypidae	Sphodros	niger	Hazen (1842)	1		Powell Mountain Karst Preserve, 4.5 miles SE of Big Stone Gap	USA	Virginia	Wise	36.8262	-82.7042	2 km			29 June-2 July 2009	2009	literature					adult						Richard L. Hoffman, 2010	male	literature	C. S. Hobson
	Atypidae	Sphodros	niger	Hazen (1842)	1		Closter, in swimming pool	USA	New Jersey	Bergen	40.97	-73.9657	2.7 km			1974-06-29	1974	literature					adult						Gertsch & Platnick, 1980	male	literature	J. Rozen
	Atypidae	Sphodros	niger	Hazen (1842)	1		Ted Stiles Preserve at Baldpate Mountain	USA	New Jersey	Mercer	40.3252	-74.8988	2 km			2015-06-07	2015	CS											bug guide		observation	Seth Ausubel	http://bugguide.net/node/view/1081919/bgimage
	Atypidae	Sphodros	niger	Hazen (1842)	around 20 # not know		mixed hardwood forests at the University of Kansas Natural History Reservation (NHR), near Lawrence, Kansas and the Breidenthal Tract	USA	Kansas	Douglas	38.9586	-95.2441	500 m			May-July 1983	1983	literature				baffle-type pitfall trap, The traps were placed at approximately 20-30 m intervals	adult						Willard Morrow, 1986	male	literature	Willard Morrow
	Atypidae	Sphodros	niger	Hazen (1842)	around 20 # not know		3 km north of Baldwin, Kansas	USA	Kansas	Douglas	38.802	-95.1842	500 m			May-July 1983	1983	literature				baffle-type pitfall trap, The traps were placed at approximately 20-30 m intervals	adult						Willard Morrow, 1986	male	literature	Willard Morrow
	Atypidae	Sphodros	niger	Hazen (1842)	1		University of Kansas Natural History Reservation, near Lawrence	USA	Kansas	Douglas	38.9586	-95.2441	500 m			1963	1963	literature					adult						Gertsch & Platnick, 1980	male	literature	H. Fitch
	Atypidae	Sphodros	niger	Hazen (1842)	around 17 # not know		mixed hardwood forests at the University of Kansas Natural History Reservation (NHR), near Lawrence, Kansas and the Breidenthal Tract	USA	Kansas	Douglas	38.9586	-95.2441	500 m			May-July 1984	1984	literature				baffle-type pitfall trap, The traps were placed at approximately 20-30 m intervals	adult						Willard Morrow, 1986	male	literature	Willard Morrow
	Atypidae	Sphodros	niger	Hazen (1842)	around 17 # not know		3 km north of Baldwin, Kansas	USA	Kansas	Douglas	38.802	-95.1842	500 m			May-July 1984	1984	literature				baffle-type pitfall trap, The traps were placed at approximately 20-30 m intervals	adult						Willard Morrow, 1986	male	literature	Willard Morrow
	Atypidae	Sphodros	niger	Hazen (1842)	1		Knob Noster State Park	USA	Missouri	Johnson	38.7368	-93.6081	4 km			June 5-12, 1978	1978	museum			Exline-Peck Collection	pitfall in brushy prairie	adult						Gertsch & Platnick, 1980	male	specimen	W. B. Peck	J. Peaslee
	Atypidae	Sphodros	niger	Hazen (1842)	1		Great Gull Island	USA	New York	Suffolk	41.2024	-72.1184	400 m			July, 3-5, 1976	1975	literature					adult						Gertsch & Platnick, 1980	male	literature	D. Brody
	Atypidae	Sphodros	niger (not sure)	Hazen (1842)	1		Syracuse	USA	New York	Onondaga	43.0392	-76.1361	6.5 km			2010-06-06	2010	other					adult						blog	male according to photo	observation	Paul H	http://gardeninginsyracuse.blogspot.ca/2010/06/garden-arthropods.html
	Atypidae	Sphodros	niger	Hazen (1842)	1		Satulah Mountain, 1.5 miles SW Highlands, on wet moss next to spring, elevation 4543 feet	USA	North Carolina	Macon	35.0383	-83.2193	500 m			1975-06-01	1975	literature					adult						Gertsch & Platnick, 1980	male	literature	W. H. Parrish
	Atypidae	Sphodros	niger	Hazen (1842)	1		Pilot Mountain State Park	USA	North Carolina	Pinnacle	36.2636	-80.4936	100 m			2015-06-09	2015	CS					adult						iNaturalist	male	observation	Tim Guida	http://www.inaturalist.org/observations/1612223
	Atypidae	Sphodros	niger	Hazen (1842)	1		Long Lick Hollow	USA	Ohio	Adams	38.705	-83.3425	2 km			1962-06-15	1962	literature					adult						Gertsch & Platnick, 1980	male	literature	F. J. Moore
	Atypidae	Sphodros	niger	Hazen (1842)	1		Vastine Hollow, Lower Lick Creek	USA	Ohio	Adams	38.6524	-83.281	2 km			1966-04-26	1966	literature					adult						Gertsch & Platnick, 1980	female	literature	F. J. Moore
	Atypidae	Sphodros	niger	Hazen (1842)	2		Sharon Woods Metropolitan Park	USA	Ohio	Franklin	40.1172	-82.9629	1.35 km			June 5-26, 1963	1963	literature				pitfall	adult						A. Penniman ?, Gertsch & Platnick, 1980	male	literature	A. J. Penniman	A. Penniman
	Atypidae	Sphodros	niger (not completely sure)	Hazen (1842)	1		Amesville	USA	Ohio	Athens	39.4023	-81.9534	650 m			2011-06-16	2011	CS					adult						bug guide	male according to photo, not sure	observation	Julia Farver	http://bugguide.net/node/view/530197/bgimage
	Atypidae	Sphodros	niger	Hazen (1842)	1		Gibraltar Island, Lake Erie	USA	Ohio	Ottawa	41.6583	-82.8205	250 m			summer, 1981	1981	other					immature						Beatty JA. 1986	immature	specimen	Beatty JA
	Atypidae	Sphodros	niger	Hazen (1842)	3		Gibraltar Island, Lake Erie	USA	Ohio	Ottawa	41.6583	-82.8205	250 m			summer, 1981	1981	other					adult						Beatty JA. 1986	female	specimen	Beatty JA
	Atypidae	Sphodros	niger	Hazen (1842)	1		Gibraltar Island, Lake Erie, on the ground surface	USA	Ohio	Ottawa	41.6583	-82.8205	250 m			1978	1978	other					adult						Beatty JA. 1986	male	specimen	Michael Glorioso
	Atypidae	Sphodros	niger	Hazen (1842)	1		Cantwell Cliffs	USA	Ohio	Hocking	39.54	-82.58	1.5 km			1961-06-17	1961	museum					adult	BAR008976					R. Bradley	female	specimen	Frank J. Moore
	Atypidae	Sphodros	niger	Hazen (1842)	1		Burr Oak State Park	USA	Ohio	Morgan	39.533	-82.029	1.2 km			1994-06-13	1994	museum					adult	SPM008904					R. Bradley	male	specimen	W.O. Raby
	Atypidae	Sphodros	niger	Hazen (1842)	1		Watch Rock B, Vinton Furnace Experimental Forest	USA	Ohio	Vinton	39.1833	-82.3667	2 km			1994-05-04	1994	museum					adult	SPM009633					R. Bradley	male	specimen	David Horn
	Atypidae	Sphodros	niger	Hazen (1842)	1		Arch Rock A, Vinton Furnace Exp. Forest	USA	Ohio	Vinton	39.2	-82.3833	2 km			1993-06-17	1993	museum					adult	USFS024031					Chad Schone	male	specimen	David Horn
	Atypidae	Sphodros	niger	Hazen (1842)	1		Bluegrass Ridge, Vinton Furnace Exp. Forest	USA	Ohio	Lawrence	38.6	-82.5167	2 km			1993-06-25	1993	museum					adult	USFS024035					Chad Schone	male	specimen	David Horn
	Atypidae	Sphodros	niger	Hazen (1842)	1		Deep Woods Farm	USA	Ohio	Hocking	39.4088	-82.5749	20 m			1998-05-31	1998	museum					adult	WLH090126					R. Bradley	male	specimen	Richard Bradley
	Atypidae	Sphodros	niger	Hazen (1842)	1		Warren	USA	Ohio	Trumbull	41.22	-80.84	6.7 km			2001-09-23	2001	museum					adult	WLH090495					W.L. Hickman	male	specimen	Cordell Plant
	Atypidae	Sphodros	niger	Hazen (1842)	1		Shawnee State Forest	USA	Ohio	Scioto	38.7	-83.1	10 km			1997-05-11	1997	museum					adult	WLH90475					R. Bradley	male	specimen	B. Natterer
	Atypidae	Sphodros	niger	Hazen (1842)	1		Slate Run Historical Farm, Columbus Metropark System	USA	Ohio	Pickaway	39.7583	-82.8286	350 m			2013-06-13	2013	CS					adult						bug guide	female	observation	Kyle	http://bugguide.net/node/view/791371/bgimage
	Atypidae	Sphodros	niger	Hazen (1842)	1		Virginville	USA	Pennsylvania	Berks	40.5227	-75.8722	2.5 km			1966-10-01	1966	literature					adult						Gertsch & Platnick, 1980	female	literature	P. Vaurie
	Atypidae	Sphodros	niger	Hazen (1842)	1		Green Lane	USA	Pennsylvania	Montgomery	40.3358	-75.47	750 m			early June, 1984	1984	literature					adult						Edwards RL & Edwards EH, 1990	male	literature	Carol Senske
	Atypidae	Sphodros	niger	Hazen (1842)	1		Jamestown Barrens	USA	Tennessee	Fentress	36.4345	-84.9364	2.4 km			1979-05-01	1979	literature					adult						S. E. Riechert ?, Edwards RL & Edwards EH, 1990	male	literature	R. Noss	S. E. Riechert
	Atypidae	Sphodros	niger	Hazen (1842)	1		Barden Reservoir	USA	Rhode Island	Providence	41.7953	-71.6788	49 m			2012-05-29	2012	CS											iNaturalist	male according to photo	observation	cyric	http://www.inaturalist.org/observations/84851
	Atypidae	Sphodros	niger	Hazen (1842)	1		Third Hill Mtn. Oak-Pine Forest, Sleepy Creek Hunt & Fish area	USA	West Virginia	Berkeley	39.5146	-78.1555	2 km			23-30 May 1986	1986	museum			Canadian National Collection	unbaited pitfall trap	adult						DTJ 89	male	specimen	P. J. Martinat
	Atypidae	Sphodros	niger	Hazen (1842)	1		Third Hill Mtn. Oak-Pine Forest, Sleepy Creek Hunt & Fish area	USA	West Virginia	Berkeley	39.5146	-78.1555	2 km			6-13 July 1986	1985	museum			Canadian National Collection	unbaited pitfall trap	adult						DTJ 89	male	specimen	P. J. Martinat
	Atypidae	Sphodros	niger	Hazen (1842)	1		Patuxent Research Refuge - North Tract	USA	Maryland	Anne Arundel	39.0722	-76.8003	3.2 km			2012-05-18	2012	CS											bug guide		observation	Rod Burley	http://bugguide.net/node/view/1031878
	Atypidae	Sphodros	niger	Hazen (1842)	1		Paturent WRC	USA	Maryland	Prince George	39.0376	-76.8038	3.5 km			1983-06-11	1983	museum			Canadian National Collection	salt pan trap	adult						Platricle 1988	male	specimen	L.Masner
	Atypidae	Sphodros	niger	Hazen (1842)	1		Jasper	USA	Arkansas	Newton	36.0122	-93.1822	1.5 km			2013-05-30	2013	CS					adult						bug guide	male	observation	Bob Barber	http://bugguide.net/node/view/777833/bgimage
	Atypidae	Sphodros	niger	Hazen (1842)	1		Bruce Trail	Canada	Ontario	Hamilton	43.2501	-79.8661	1 km			2012-05-24	2012	CS					adult						Lynette Schimming (Bugguide)	male according to photo, not sure, size: 1 inch - 1 1/12 inch	observation	Lisa Lyn
	Atypidae	Sphodros	niger	Hazen (1842)	1		Glenridge Quarry Naturalization Site, by a small wooden bridge located in a grassy meadow, near Brock University, just south of the Niagara Escarpment, and borders a hardwood forest	Canada	Ontario	St. Catharines	43.1255	-79.2395	100 m			2012-06-13	2012	CS					adult						Lynette Schimming (Bugguide)	male, size: 12 mm with chelicerae	observation	Tom Onuferko
	Atypidae	Sphodros	niger	Hazen (1842)	1		grassy bank with goldenrod	Canada	Ontario	Ancaster	43.2167	-79.9831	1 km			1969-07-15	1969	literature					adult						R. E. Leech?, Gertsch & Platnick, 1980 (R. E. Leech?)	female	literature	A. J. Thomson
	Atypidae	Sphodros	niger	Hazen (1842)	1		edge of mixed deciduous woods	Canada	Ontario	Belleville (Agricultural Experiment Station)	44.249	-77.5181	1 km			1962-07-06	1962	museum			Canadian National Collection	pitfall	adult						Gertsch & Platnick, 1980	male	specimen	A. L. Turnbull
	Atypidae	Sphodros	niger	Hazen (1842)	1		under board in field	Canada	Ontario	Burlington	43.3388	-79.7961	1 km			1964-06-11	1964	museum			Florida State Collection of Arthropods		adult						Gertsch & Platnick, 1980	male	specimen	C. Freeman	G. Coombs
	Atypidae	Sphodros	niger	Hazen (1842)	1		Sidney CA (Heasman's Field)	Canada	Ontario	Sidney CA	44.249	-77.5181	1 km			1963-06-06	1963	museum			Canadian National Collection		adult						Gertsch & Platnick, 1980	male	specimen	C. D. Dondale
	Atypidae	Sphodros	niger	Hazen (1842)	1		Sidney CA (Heasman's Field)	Canada	Ontario	Sidney CA	44.249	-77.5181	1 km			1967-06-22	1967	museum			Canadian National Collection	hand collected	adult						Gertsch & Platnick, 1980	male	specimen
	Atypidae	Sphodros	niger	Hazen (1842)	1		Sidney CA (Heasman's Field)	Canada	Ontario	Sidney CA	44.249	-77.5181	1 km			1967-06-26	1967	museum			Canadian National Collection	pitfall trap	adult						Gertsch & Platnick, 1980	male	specimen	C. D. Dondale	J. Redner
	Atypidae	Sphodros	niger	Hazen (1842)	1		in grass, Marshtrail	Canada	Ontario	Rondeau Provincial Park	42.2897	-81.8473	1 km			May 19 - July 6, 1976	1976	museum			Canadian National Collection	pitfall trap	adult						Gertsch & Platnick, 1980	male	specimen	C. D. Dondale	J. Redner
	Atypidae	Sphodros	niger	Hazen (1842)	1		grass-Marshtrail	Canada	Ontario	Rondeau Provincial Park	42.2897	-81.8473	1 km			June 10-July 9,1975	1975	museum			Canadian National Collection		adult						Gertsch & Platnick, 1980	male	specimen	C. D. Dondale	J. Redner
	Atypidae	Sphodros	niger	Hazen (1842)	1		in prairie grass-oak	Canada	Ontario	Windsor (Ojibway Prairie)	42.2571	-83.073	1 km			May 18-July 6, 1976	1976	museum			Canadian National Collection	pitfall trap	adult						Gertsch & Platnick, 1980		literature
	Atypidae	Sphodros	niger	Hazen (1842)	1		Pelee Island	Canada	Ontario	Pelee Island	41.7782	-82.6552	1 km			June 21 1986	1986	museum			Canadian National Collection		adult						CNC	male	specimen	Susan Morrison
	Atypidae	Sphodros	niger	Hazen (1842)	1		Wainfleet Bog 8 km s Welland	Canada	Ontario	Wainfleet Bog	42.9246	-79.2799	1 km			1988 6	1988	museum			Canadian National Collection	pitfall	adult						J.Redner	male	specimen	A.Stirling
	Atypidae	Sphodros	niger	Hazen (1842)	1		Ball's Falls Conservation Area, along a limestone chip trail running along Twenty Mile Creek	Canada	Ontario	Jordan	43.1321	-79.3843	100 m			2012-06-18	2012	other					adult						Don Sutherland	male	observation	Tom Staton
	Atypidae	Sphodros	niger	Hazen (1842)	1		Small parking spot on the corner of Concession Road 6 and Forestry Farm Road (on the way to Manestar Tract), near Dedrick Creek, edge of small parking spot. Woodlots to the North and South, and small creek nearby. Sandy substrate.	Canada	Ontario	Haldimand-Norfolk	42.709	-80.4482	100 m			1999/6	1999	other											Steve Marshall		observation	Steve Marshall
	Atypidae	Sphodros	niger	Hazen (1842)	2		Alderville Black Oak Savanna (“Woodland Burn Site 1” located on West side of an existing trail within Habitat type WO-1). The pitfall trap was located just North of the Woodland trail loop ~300 m SSW of the ecology centre. The Ecology Centre is located at 8467 County Rd. 18 on the South side of Rice Lake. From Peterborough travel East on Hwy 7 until you reach Heritage Line, turn right and head to…	Canada	Ontario	Northumberland	44.1715	-78.0895	10 m			2010-06-15	2010	museum				pitfall	adult						Kristina Hubert	male	specimen	Kristina Hubert	Janine McLeod
	Atypidae	Sphodros	niger	Hazen (1842)	1		Alderville Black Oak Savanna, Northumberland Co. The Ecology Centre is located at 8467 County Rd. 18 on the South side of Rice Lake. The 'Hogsback' is located approx. 600 m SW of the ecology centre.	Canada	Ontario	Northumberland	44.1711	-78.0906	8 m			2011-06-09	2011	museum				pitfall	adult						Tyler Jamieson	male	specimen	Tyler Jamieson	Kristina Hubert
	Atypidae	Sphodros	niger	Hazen (1842)	1		Alderville Black Oak Savanna, Northumberland Co. The Ecology Centre is located at 8467 County Rd. 18 on the South side of Rice Lake. Savanna 2 - Trap2 is located in The Bowl located approx. 300 m SW of the Ecology Centre.	Canada	Ontario	Northumberland	44.1731	-78.0897	10 m			2011-06-09	2011	museum				pitfall	adult						Tyler Jamieson	male	specimen	Tyler Jamieson	Kristina Hubert
	Atypidae	Sphodros	niger	Hazen (1842)	1		Alderville Black Oak Savanna, Northumberland Co. The Ecology Centre is located at 8467 County Rd. 18 on the South side of Rice Lake. Trap 28 is located on "The Hogsback".	Canada	Ontario	Northumberland	44.171	-78.0903	8 m			2011-06-13	2011	museum				pitfall	adult						Tyler Jamieson	male	specimen	Tyler Jamieson	Kristina Hubert
	Atypidae	Sphodros	niger	Hazen (1842)	1		Alderville Black Oak Savanna, Northumberland Co. The Ecology Centre is located at 8467 County Rd. 18 on the South side of Rice Lake. Trap 29 is located on "The Hogsback".	Canada	Ontario	Northumberland	44.1711	-78.0903	8 m			2011-06-13	2011	museum				pitfall	adult						Tyler Jamieson	male	specimen	Tyler Jamieson	Kristina Hubert
	Atypidae	Sphodros	niger	Hazen (1842)	1		Alderville Black Oak Savanna, Northumberland Co. The Ecology Centre is located at 8467 County Rd. 18 on the South side of Rice Lake. Trap 29 is located on "The Hogsback".	Canada	Ontario	Northumberland	44.1716	-78.0899	7 m			2011-06-16	2011	museum				pitfall	adult						Tyler Jamieson	male	specimen	Tyler Jamieson	Kristina Hubert
	Atypidae	Sphodros	niger	Hazen (1842)	1		Alderville Black Oak Savanna, Northumberland Co. The Ecology Centre is located at 8467 County Rd. 18 on the South side of Rice Lake. The 'Hogsback' is located approx. 600 m SW of the ecology centre.	Canada	Ontario	Northumberland	44.1711	-78.0906	8 m			2011-06-27	2011	museum				pitfall	adult						Tyler Jamieson	male	specimen	Tyler Jamieson	Kristina Hubert
	Atypidae	Sphodros	niger	Hazen (1842)	1		Alderville Black Oak Savanna, Northumberland Co. The Ecology Centre is located at 8467 County Rd. 18 on the South side of Rice Lake. The 'Hogsback' is located approx. 600 m SW of the ecology centre.	Canada	Ontario	Northumberland	44.171	-78.0903	8 m			2011-06-30	2011	museum				pitfall	adult						Tyler Jamieson	male	specimen	Tyler Jamieson	Kristina Hubert
	Atypidae	Sphodros	niger	Hazen (1842)	1		Alderville Black Oak Savanna, Northumberland Co. The Ecology Centre is located at 8467 County Rd. 18 on the South side of Rice Lake. The 'Hogsback' is located approx. 600 m SW of the ecology centre.	Canada	Ontario	Northumberland	44.171	-78.0904	8 m			2011-07-07	2011	museum				pitfall	adult						Tyler Jamieson	male	specimen	Tyler Jamieson	Kristina Hubert
	Atypidae	Sphodros	niger	Hazen (1842)	1		Toronto Zoo Area (Zoo Road). 30-40 ft. N of Pearce House on Zoo Rd., just on eastern edge of zoo property. Crossing road that leads to Beare Landfill.	Canada	Ontario	Toronto	43.8194	-79.171	100 m			2012 6 6	2012	museum			Royal Ontario Museum	bioblitz	adult						Pedro Bernardo	male	specimen	Pedro Bernardo

## Sheet: Sheet2
Latitude	Longitude	Observation year	Data source (CS or museum or literature or other)
41.2556	-70.0082	2007	museum
42.3413	-70.8962	2007	museum
42.27	-70.9209	2008	museum
42.4402	-71.335	1987	literature
41.5958	-70.9391	2011	CS
42.958	-85.526	2008	other
42.8094	-84.3869	1969	literature
42.75	-84.4766	1970	literature
44.8029	-93.2511	2013	CS
41.2752	-72.9651	1978	literature
41.2994	-72.5259	1973	literature
41.4004	-72.3386	1977	literature
42.0054	-87.7886	2009	CS
37.6233	-89.1708	1977	literature
43.6275	-89.7708	1964	museum
43.3427	-90.3754	2012	CS
39.6826	-79.7841	1989	literature
39.011	-77.5791	2009	CS
37.925	-79.9081	1994	literature
37.9772	-78.9932	1987	literature
37.5209	-79.5561	2000	literature
37.7114	-78.1654	1990	literature
37.7114	-78.1654	1990	literature
37.7114	-78.1654	1990	literature
37.8793	-78.1278	1995	literature
37.3255	-76.0109	2004	literature
36.6731	-79.7626	1992	literature
37.2427	-78.4596	1989	literature
37.3003	-78.405	1993	literature
37.3003	-78.405	2001	literature
38.8049	-77.5596	1999	literature
37.3267	-80.123	1993	literature
38.8847	-78.1118	1996	literature
36.8262	-82.7042	2009	literature
36.8262	-82.7042	2009	literature
40.97	-73.9657	1974	literature
40.3252	-74.8988	2015	CS
38.9586	-95.2441	1983	literature
38.802	-95.1842	1983	literature
38.9586	-95.2441	1963	literature
38.9586	-95.2441	1984	literature
38.802	-95.1842	1984	literature
38.7368	-93.6081	1978	museum
41.2024	-72.1184	1975	literature
43.0392	-76.1361	2010	other
35.0383	-83.2193	1975	literature
36.2636	-80.4936	2015	CS
38.705	-83.3425	1962	literature
38.6524	-83.281	1966	literature
40.1172	-82.9629	1963	literature
39.4023	-81.9534	2011	CS
41.6583	-82.8205	1981	other
41.6583	-82.8205	1981	other
41.6583	-82.8205	1978	other
39.54	-82.58	1961	museum
39.533	-82.029	1994	museum
39.1833	-82.3667	1994	museum
39.2	-82.3833	1993	museum
38.6	-82.5167	1993	museum
39.4088	-82.5749	1998	museum
41.22	-80.84	2001	museum
38.7	-83.1	1997	museum
39.7583	-82.8286	2013	CS
40.5227	-75.8722	1966	literature
40.3358	-75.47	1984	literature
36.4345	-84.9364	1979	literature
41.7953	-71.6788	2012	CS
39.5146	-78.1555	1986	museum
39.5146	-78.1555	1985	museum
39.0722	-76.8003	2012	CS
39.0376	-76.8038	1983	museum
36.0122	-93.1822	2013	CS
43.2501	-79.8661	2012	CS
43.1255	-79.2395	2012	CS
43.2167	-79.9831	1969	literature
44.249	-77.5181	1962	museum
43.3388	-79.7961	1964	museum
44.249	-77.5181	1963	museum
44.249	-77.5181	1967	museum
44.249	-77.5181	1967	museum
42.2897	-81.8473	1976	museum
42.2897	-81.8473	1975	museum
42.2571	-83.073	1976	literature
41.7782	-82.6552	1986	museum
42.9246	-79.2799	1988	museum
43.1321	-79.3843	2012	other
42.709	-80.4482	1999	other
44.1715	-78.0895	2010	museum
44.1711	-78.0906	2011	museum
44.1731	-78.0897	2011	museum
44.171	-78.0903	2011	museum
44.1711	-78.0903	2011	museum
44.1716	-78.0899	2011	museum
44.1711	-78.0906	2011	museum
44.171	-78.0903	2011	museum
44.171	-78.0904	2011	museum
43.8194	-79.171	2012	museum
